# Supplementary material for: Recurrence pattern predicts aneurysm rupture after coil embolization
Source: PLoS One. 2022 Sep 21;17(9):e0261996. doi: 10.1371/journal.pone.0261996 (PMC9491535; doi:10.1371/journal.pone.0261996)
Supplement: S1 Dataset — (XLSX) [file pone.0261996.s001.xlsx]

## Sheet: Minimal data set
No	Sex	Age	Location 1	Location 2	Max size	Neck width	Ruptured	Baloon-assisted	Stent-assisted	MRRC	VER	Re-treatment	Recurrence type
1	F	69	BA tip	BA	6.1	4.5	Yes	No	No	3a	22	Yes	4
2	F	60	IC tip	ICA	7.3	5	No	No	No	2		No	0
3	F	67	IC-PC	ICA	7.5	5.2	No	No	No	2	20.9	No	0
4	M	68	Acom	ACA	7.8	4.7	Yes	No	No	2	12.9	Yes	3
5	F	63	IC-PC	ICA	8.4	2.3	Yes	No	No	2	24.9	Yes	4
6	F	69	IC(paraclinoid)	ICA	9	2.7	No	No	No	1	26.9	No	0
7	M	53	Acom	ACA	11.5	6	Yes	No	No	2	6.7	No	0
8	F	65	IC(paraclinoid)	ICA	9.4	4.2	No	No	No	1	22.8	No	0
9	F	72	IC-PC	ICA	17	4.5	No	No	No	2	19.7	No	0
10	F	68	IC(C1)	ICA	20.2	4	No	No	No	3a	24.7	Yes	1
11	F	71	Acom	ACA	8.2	3.1	No	No	No	2	20.7	No	0
12	F	70	M1/M2	MCA	6	4.9	No	No	No	1	32.1	No	0
13	F	78	IC-PC	ICA	4	2	Yes	No	No	1	33.6	No	0
14	F	45	IC(paraclinoid)	ICA	4.4	2.1	No	Yes	No	1	25	No	0
15	M	33	IC-PC	ICA	8	2.7	No	Yes	No	2	27.3	No	0
16	F	55	IC(paraclinoid)	ICA	6.8	3	No	No	No	1	26.1	No	0
17	M	33	IC tip	ICA	7.9	3.3	No	No	No	1	27.6	No	0
18	F	70	IC-Ach	ICA	16.7	7.4	Yes	No	No	2	17.8	No	0
19	F	61	IC-PC	ICA	6.6	2.8	No	No	No	2	25	No	0
20	M	65	M1/M2	MCA	10.3	3.6	No	Yes	No	2	28.4	No	0
21	M	46	A1	ACA	5.5	3	Yes	No	No	1	22.4	Yes	1
22	F	52	IC(paraclinoid)	ICA	4.3	2	Yes	No	No	2	22.2	Yes	1
23	M	29	IC(paraclinoid)	ICA	4.7	1.8	No	No	No	1	18.1	No	0
24	F	73	IC-PC	ICA	11	5	No	Yes	No	2	21	No	0
25	F	65	IC(paraclinoid)	ICA	9.4	6.1	No	Yes	No	2	25.8	No	0
26	F	68	IC(paraclinoid)	ICA	7.8	4.1	No	Yes	No	2	20.6	No	0
27	F	64	IC(paraclinoid)	ICA	8.9	6	No	Yes	No	2	29.2	No	0
28	F	62	IC(paraclinoid)	ICA	10.3	4.5	No	Yes	No	2	15.1	No	0
29	M	62	VA-PICA	VA	4.5	2.4	No	No	No	1	22.7	No	0
30	F	64	BA-SCA	BA	5.5	3.6	No	Yes	No	1	25.4	No	0
31	M	75	Acom	ACA	6.9	2.6	Yes	Yes	No	2	24.1	No	0
32	F	61	MCA distal	MCA	8.2	3.5	Yes	No	No	2	19.1	No	0
33	F	45	IC(paraclinoid)	ICA	7.4	4	No	Yes	No	2	22.8	No	0
34	M	61	BA-SCA	BA	7	2	Yes	No	No	2	19.3	No	0
35	F	65	IC(paraclinoid)	ICA	9.8	3.8	No	No	No	2	23.6	No	0
36	F	65	IC-PC	ICA	10	4.5	No	No	No	2	31.2	No	0
37	F	48	BA	BA	6.4	1.5	Yes	No	No	1		No	0
38	M	51	Acom	ACA	10.3	4	No	Yes	No	3a		No	0
39	M	51	IC(C1)	ICA	7.4	3	No	Yes	No	3a		No	0
40	F	57	IC(paraclinoid)	ICA	4.9	3.1	No	Yes	No	2	28.7	No	0
41	F	75	Acom	ACA	5.1	2.6	Yes	No	No	2	25.9	No	0
42	F	53	IC(paraclinoid)	ICA	4.3	2.5	No	No	No	1	25	No	0
43	F	42	IC-PC	ICA	8.8	4	Yes	No	No	1		No	0
44	F	42	IC-Ach	ICA	3.9	2.1	Yes	No	No	2		No	0
45	M	56	Acom	ACA	5.3	1.5	No	No	No	1	24.7	No	0
46	F	48	IC(paraclinoid)	ICA	4.9	2.5	No	Yes	No	2	24.4	No	0
47	F	55	IC-PC	ICA	7.4	4.2	Yes	Yes	No	2		No	0
48	M	62	BA	BA	5.5	2.7	Yes	No	No	1	20.9	No	0
49	F	57	IC-PC	ICA	4.3	2.5	No	No	No	1	29.6	No	0
50	F	84	IC-PC	ICA	8.5	5.5	No	Yes	No	2		No	0
51	F	55	IC tip	ICA	8.4	5	No	No	Yes	3a	30.95	No	0
52	F	61	BA tip	BA	7	3.4	Yes	No	No	2	20.7	No	0
53	M	54	P1	PCA	4.3	2	Yes	No	No	1	35.8	No	0
54	M	54	VA	VA	7.1	4.3	No	No	Yes	1	40.1	No	0
55	F	64	M1	MCA	12.3	8.2	No	No	Yes	1	34	No	0
56	M	48	IC-Ach	ICA	3.2	2.5	Yes	No	No	2	35.5	No	0
57	F	65	VA-PICA	VA	7.3	2.9	Yes	No	No	2	38.7	No	0
58	F	53	Acom	ACA	11.1	3.2	No	No	No	2	29.2	No	0
59	F	76	IC-PC	ICA	5.8	5	Yes	Yes	No	3a	35.4	No	0
60	F	75	IC-PC	ICA	7.2	3.1	Yes	No	No	1	29.9	No	0
61	F	64	BA	BA	9	8.5	No	No	Yes	1	34.8	No	0
62	F	74	Acom	ACA	7.2	3	Yes	No	No	2	24.2	No	0
63	F	57	IC Cavernous	ICA	12	2.7	No	No	No	3a	20	No	0
64	M	44	IC(paraclinoid)	ICA	9.4	3.3	No	No	No	1	23.3	No	0
65	F	30	IC(paraclinoid)	ICA	5.2	3	No	No	No	1	30.3	No	0
66	M	61	VA	VA	9.7	5.5	No	No	Yes	2	27.5	No	0
67	F	64	IC-Ach	ICA	8.2	3.2	No	No	No	3a	23.2	No	0
68	F	66	IC-PC	ICA	3.5	2.2	Yes	No	No	1		No	0
69	F	44	IC(paraclinoid)	ICA	5.2	4.5	No	No	Yes	3a	19.8	No	0
70	M	60	Acom	ACA	5.8	2.5	Yes	No	No	1	21.5	No	0
71	M	60	IC-PC	ICA	3.1	2.4	No	No	No	1	21.7	No	0
72	F	73	IC-PC	ICA	6.8	1.5	Yes	No	No	1	24.8	No	0
73	M	49	M1	MCA	4.9	2.8	No	No	No	1	25.3	No	0
74	M	62	Acom	ACA	9.1	8.8	Yes	Yes	No	3a	12.6	No	0
75	M	50	VA-PICA	VA	6	3.7	No	No	No	2	24.5	No	0
76	F	60	BA-SCA	BA	8.9	6.7	Yes	No	No	3b	23	Yes	3
77	F	40	IC-Oph	ICA	6.9	4.5	No	No	No	1	25.2	No	0
78	F	40	IC(paraclinoid)	ICA	7.3	3.5	No	No	No	1	28.7	No	0
79	F	76	IC-PC	ICA	7.5	4.1	No	No	No	2	21.7	No	0
80	F	64	M1/M2	MCA	3.1	2	Yes	No	No	2	27	No	0
81	F	69	VA-PICA	VA	4.5	3	Yes	No	No	2	17.7	No	0
82	M	41	IC-PC	ICA	9.5	6	No	No	Yes	1		Yes	3
83	F	43	IC-PC	ICA	9.9	4	Yes	No	No	2	23.5	No	0
84	F	81	Acom	ACA	13.2	8.5	Yes	No	No	3b	9	Yes	3
85	F	50	IC(paraclinoid)	ICA	7.3	3.3	No	No	No	1	35.1	No	0
86	M	55	VA	VA	12.6	10	No	No	Yes	2	21.7	No	0
87	F	55	Acom	ACA	6.7	2.6	Yes	No	No	2	24.4	No	0
88	F	40	BA tip	BA	11.8	7.6	Yes	Yes	No	3b	22.4	Yes	3
89	F	53	BA-SCA	BA	4.8	2	No	No	No	1	28	No	0
90	F	63	BA tip	BA	4.2	2.9	Yes	Yes	No	2	16.1	No	0
91	F	64	IC(C1)	ICA	7.5	3.8	Yes	No	No	2	29	No	0
92	F	49	Acom	ACA	8.9	6.1	No	No	Yes	3a	17.7	No	0
93	M	72	BA-SCA	BA	3.3	2.4	Yes	No	No	1	19.5	Yes	1
94	F	47	IC-Ach	ICA	4.7	2.2	No	No	No	1	20.7	No	0
95	F	68	Acom	ACA	12.2	7.5	Yes	No	No	3a	17.3	Yes	2
96	F	53	IC(paraclinoid)	ICA	13.6	5	No	No	No	2	18.1	No	0
97	F	59	BA tip	BA	12	7.7	Yes	No	No	3b	10.4	Yes	3
98	F	59	Acom	ACA	7.1	2.5	No	No	No	2	20.5	No	0
99	M	55	IC-PC	ICA	12.2	5.7	No	No	No	3b	19.2	No	0
100	M	37	IC tip	ICA	5.3	1.9	No	No	No	1	24.9	No	0
101	M	65	Acom	ACA	9.3	4.4	No	No	No	2	23	No	0
102	F	64	M1/M2	MCA	6.3	3.8	No	No	No	3b	22	No	0
103	F	54	BA	BA	23	17	Yes	Yes	No	3a	21.3	No	0
104	F	73	IC-PC	ICA	7.5	4.2	Yes	No	No	3a	18.3	No	0
105	F	45	Acom	ACA	5.9	2.3	Yes	Yes	No	2	20.6	No	0
106	F	39	M1/M2	MCA	6.3	2.6	Yes	No	No	1	22.6	No	0
107	M	57	IC-PC	ICA	8.1	3	Yes	No	No	2	23.7	Yes	3
108	M	57	M1/M2	MCA	7	4.5	No	No	No	1	27.7	No	0
109	F	62	IC-PC	ICA	8.9	5.5	No	No	No	2	24.2	No	0
110	F	61	IC(paraclinoid)	ICA	7.3	3.5	No	No	No	2	20.6	No	0
111	F	44	VA-PICA	VA	9.8	4.3	No	No	No	3a	17.6	No	0
112	F	64	IC-PC	ICA	14.1	6	No	No	No	3a	18.7	No	0
113	F	43	IC(C1)	ICA	11.1	4.2	No	Yes	No	2	23.6	No	0
114	F	43	IC(C1)	ICA	7.6	4.4	No	Yes	No	3a	24.9	No	0
115	M	37	IC-PC	ICA	11.2	7.1	No	No	No	3a	22	Yes	3
116	F	65	BA tip	BA	11.1	9.3	No	No	Yes	2	18.4	Yes	2
117	M	52	ACA distal	ACA	4.5	1.8	Yes	No	No	1	29.4	No	0
118	F	66	Acom	ACA	5.8	2.9	Yes	No	No	2	23.1	No	0
119	F	75	BA tip	BA	6.9	5.5	Yes	No	Yes	3a		No	0
120	F	67	IC(C1)	ICA	7	3.9	No	No	No	3a	21.1	No	0
121	F	59	IC(paraclinoid)	ICA	6.5	3.6	No	Yes	No	3a	23.2	No	0
122	F	54	IC-Oph	ICA	10.5	5	No	Yes	No	2	23.2	No	0
123	F	56	Acom	ACA	9	5	Yes	No	No	2	19.4	No	0
124	F	33	IC(paraclinoid)	ICA	5.7	1.9	No	No	No	1	28.7	No	0
125	F	65	BA tip	BA	6	2.1	No	No	No	2	20.7	No	0
126	M	73	Acom	ACA	6.1	3.5	No	No	No	2	20.2	No	0
127	F	64	BA tip	BA	6	4.6	No	No	Yes	2	23.4	No	0
128	F	72	Acom	ACA	8.7	6.5	No	Yes	No	2	23.4	No	0
129	F	54	IC-PC	ICA	6.5	2.9	No	No	No	2	20.5	No	0
130	F	57	M1/M2	MCA	8.9	3.5	No	No	No	1	24.4	No	0
131	F	72	M1/M2	MCA	17.3	7.2	Yes	No	No	3a	14.5	Yes	3
132	M	58	BA tip	BA	3.1	2.3	Yes	Yes	No	1	23.4	No	0
133	M	52	Acom	ACA	9.3	6.9	Yes	No	No	2	19	Yes	2
134	F	67	IC(paraclinoid)	ICA	9.4	3.2	No	No	No	3a	31.6	No	0
135	F	55	IC-Oph	ICA	7.2	3.5	No	No	No	2	30.5	No	0
136	M	62	MCA distal	MCA	4	3.1	No	No	No	2	25.7	No	0
137	F	66	IC-PC	ICA	10.3	6.7	Yes	Yes	No	2	20.6	Yes	2
138	F	79	IC-PC	ICA	9.8	4.1	No	No	No	3a	23.8	No	0
139	F	57	IC-Oph	ICA	9.98	4.8	No	Yes	No	3a	26.4	No	0
140	F	65	IC-PC	ICA	5.98	4.3	No	Yes	No	3b	19.4	No	0
141	M	60	BA tip	BA	14.58	8.5	No	No	No	2	22.9	No	0
142	F	64	VA-PICA	VA	8	5	No	No	No	2	21.6	No	0
143	M	63	M1/M2	MCA	11.5	6.5	Yes	Yes	No	3a	18.3	Yes	1
144	M	63	Acom	ACA	7.8	4	No	Yes	No	1	25.9	No	0
145	F	57	IC-Oph	ICA	9.5	5.6	No	No	Yes	3b	23.2	No	0
146	F	52	IC(paraclinoid)	ICA	8.2	4.8	No	Yes	Yes	3b	20.3	No	0
147	M	49	ACA distal	ACA	4.5	2.7	Yes	No	No	3a	11.1	No	0
148	F	61	IC-PC	ICA	7.72	3	Yes	No	No	2	22.9	No	0
149	F	61	IC-Ach	ICA	2.63	1.5	Yes	No	No	3a	23.4	No	0
150	F	44	PCA distal	PCA	4	3.4	Yes	No	No	2	15.8	No	0
151	F	43	IC(C1)	ICA	5.32	2.5	No	No	No	2	26.3	No	0
152	F	49	IC(paraclinoid)	ICA	5.95	4	No	Yes	No	2	20.9	No	0
153	F	80	IC-PC	ICA	13.6	4	No	No	No	2	23.2	No	0
154	F	46	IC-Oph	ICA	7.4	5.4	No	Yes	No	3a	20.1	No	0
155	F	60	IC(paraclinoid)	ICA	6.2	4	No	No	No	1	20.8	No	0
156	F	48	IC(paraclinoid)	ICA	5.3	2.4	No	Yes	No	3a	20.5	No	0
157	M	62	VA-PICA	VA	12.7	5.7	No	No	Yes	1	35.6	No	0
158	F	49	IC-Oph	ICA	11.6	8.3	No	No	Yes	3a	34.4	No	0
159	F	49	IC(paraclinoid)	ICA	8	5	No	Yes	No	3a	23	No	0
160	F	68	IC(paraclinoid)	ICA	6.7	4.8	No	No	No	3a	30.4	No	0
161	F	74	IC-PC	ICA	15.8	6.5	Yes	Yes	No	3a	19.2	Yes	1
162	M	71	MCA distal	MCA	8.3	4.5	No	No	No	1	26.3	No	0
163	F	60	BA tip	BA	9.1	6.4	No	No	Yes	3b	23.1	No	0
164	M	53	IC-Ach	ICA	7.7	3.5	Yes	No	No	2	17.1	No	0
165	M	75	IC(paraclinoid)	ICA	16.6	6.3	No	No	No	1	25.8	No	0
166	F	66	IC(paraclinoid)	ICA	18.7	4.5	No	No	No	3a	23	No	0
167	F	59	IC-PC	ICA	5.7	3	Yes	No	No	1	29.6	No	0
168	F	59	M1/M2	MCA	4	2.5	No	No	No	2	25.4	No	0
169	M	63	IC(paraclinoid)	ICA	8.5	3.6	Yes	No	No	3a	21.1	No	0
170	M	62	Acom	ACA	8	4.1	No	No	No	2	25.8	No	0
171	M	56	Acom	ACA	5.5	2	Yes	No	No	2	32	Yes	1
172	M	47	A1	ACA	6	2	Yes	No	No	2	19.9	No	0
173	M	45	A1	ACA	5.4	2.5	No	No	No	2	23.6	No	0
